# Supplementary material for: A New Phylogenomic Approach For Quantifying Horizontal Gene Transfer Trends in Prokaryotes
Source: Sci Rep. 2020 Jul 24;10:12425. doi: 10.1038/s41598-020-62446-5 (PMC7381616; doi:10.1038/s41598-020-62446-5)
Supplement: Supplementary file 2 — Supplementary Information2. [file 41598_2020_62446_MOESM2_ESM.xls]

## Sheet: גיליון1
Serial number	Abbreviation	Full name	Domain	Phylum	Class	Order	Source
0	Picto	Picrophilus torridus DSM 9790	Archaea	Euryarchaeota	Thermoplasmata	Thermoplasmales	https://www.uniprot.org/taxonomy/263820
1	Thevo	Thermoplasma volcanium	Archaea	Euryarchaeota	Thermoplasmata	Thermoplasmales	https://www.uniprot.org/taxonomy/50339
2	Theac	Thermoplasma acidophilum	Archaea	Euryarchaeota	Thermoplasmata	Thermoplasmales	https://www.uniprot.org/taxonomy/2303
3	Censy	Cenarchaeum symbiosum	Archaea	Thaumarchaeota	?	Cenarchaeales	https://www.uniprot.org/taxonomy/414004
4	Metka	Methanopyrus kandleri	Archaea	Euryarchaeota	Methanopyri	Methanopyrales	https://www.uniprot.org/taxonomy/2320
5	Metth	Methanobacterium thermoautotrophicum	Archaea	Euryarchaeota	Methanobacteria	Methanobacteriales	https://www.uniprot.org/taxonomy/145262
6	Metst	Methanosphaera stadtmanae	Archaea	Euryarchaeota	Methanobacteria	Methanobacteriales	https://www.uniprot.org/taxonomy/2317
7	Metja	Methanococcus jannaschii	Archaea	Euryarchaeota	Methanococci	Methanococcales	https://www.uniprot.org/taxonomy/2190
8	Metmp	Methanococcus maripaludis S2	Archaea	Euryarchaeota	Methanococci	Methanococcales	https://www.uniprot.org/taxonomy/267377
9	MetmC	Methanococcus maripaludis C5	Archaea	Euryarchaeota	Methanococci	Methanococcales	https://www.uniprot.org/taxonomy/402880
10	Lenar01Bv	Lentisphaera araneosa HTCC2155	Bacteria	Lentisphaerae	Lentisphaeria	Lentisphaerales	https://www.uniprot.org/taxonomy/313628
11	Cloac01Bf	Clostridium acetobutylicum ATCC 824	Bacteria	Firmicutes	Clostridia	Clostridiales	https://www.uniprot.org/taxonomy/272562
12	Cythu01Bb	Cytophaga hutchinsonii ATCC 33406	Bacteria	Bacteroidetes	Cytophagia	Cytophagales	https://www.uniprot.org/taxonomy/269798
13	Flajo01Bb	Flavobacterium johnsoniae UW101	Bacteria	Bacteroidetes	Flavobacteriia	Flavobacteriales	https://www.uniprot.org/taxonomy/376686
14	Chlte01Bb	Chlorobium tepidum TLS	Bacteria	Chlorobi	Chlorobia	Chlorobiales	https://www.uniprot.org/taxonomy/194439
15	Provi01Bb	Prosthecochloris vibrioformis DSM 265	Bacteria	Chlorobi	Chlorobia	Chlorobiales	https://www.uniprot.org/taxonomy/290318
16	Desvu01Bp	Desulfovibrio vulgaris subsp vulgaris str Hildenborough	Bacteria	Proteobacteria	Deltaproteobacteria	Desulfovibrionales	https://www.uniprot.org/taxonomy/882
17	Aquae01Bq	Aquifex aeolicus VF5	Bacteria	Aquificae	?	Aquificales	https://www.uniprot.org/taxonomy/224324
18	Bacsu01Bf	Bacillus subtilis subsp subtilis str 168	Bacteria	Firmicutes	Bacilli	Bacillales	https://www.uniprot.org/taxonomy/224308
19	Rubxy01Ba	Rubrobacter xylanophilus DSM 9941	Bacteria	Actinobacteria	Rubrobacteria	Rubrobacterales	https://www.uniprot.org/taxonomy/266117
20	Chlau01Bh	Chloroflexus aurantiacus J-10-fl	Bacteria	Chloroflexi	Chloroflexia	Chloroflexales	https://www.uniprot.org/taxonomy/324602
21	Glovi01Bc	Gloeobacter violaceus PCC 7421	Bacteria	Cyanobacteria	Gloeobacteria	Gloeobacterales	https://www.uniprot.org/taxonomy/251221
22	Proma01Bc	Prochlorococcus marinus subsp marinus str CCMP1375	Bacteria	Cyanobacteria	?	Synechococcales	https://www.uniprot.org/taxonomy/167539
23	Anava01Bc	Anabaena variabilis ATCC 29413	Bacteria	Cyanobacteria	?	Nostocales	https://www.uniprot.org/taxonomy/240292
24	Nossp01Bc	Nostoc sp PCC 7120	Bacteria	Cyanobacteria	?	Nostocales	https://www.uniprot.org/taxonomy/103690
25	Theel01Bc	Thermosynechococcus elongatus BP-1	Bacteria	Cyanobacteria	?	Synechococcales	https://www.uniprot.org/taxonomy/197221
26	Acama01Bc	Acaryochloris marina MBIC11017	Bacteria	Cyanobacteria	?	Synechococcales	https://www.uniprot.org/taxonomy/329726
27	Trier01Bc	Trichodesmium erythraeum IMS101	Bacteria	Cyanobacteria	Oscillatoriophycideae	Oscillatoriales	https://www.uniprot.org/taxonomy/203124
28	Synsp01Bc	Synechocystis sp PCC 6803	Bacteria	Cyanobacteria	?	Synechococcales	https://www.uniprot.org/taxonomy/1111708
29	Mooth01Bf	Moorella thermoacetica ATCC 39073	Bacteria	Firmicutes	Clostridia	Thermoanaerobacterales	https://www.uniprot.org/taxonomy/264732
30	Aciba01Bi	Acidobacteria bacterium Ellin345	Bacteria	Acidobacteria	Acidobacteria	Acidobacteriales	https://www.uniprot.org/taxonomy/204669
31	Myxxa01Bp	Myxococcus xanthus DK 1622	Bacteria	Proteobacteria	Deltaproteobacteria	Myxococcales	https://www.uniprot.org/taxonomy/246197
32	Solus01Bi	Solibacter usitatus Ellin6076	Bacteria	Acidobacteria	Solibacteres	Solibacterales	https://www.uniprot.org/taxonomy/234267
33	Myctu01Ba	Mycobacterium tuberculosis H37Rv	Bacteria	Actinobacteria	?	Corynebacteriales	https://www.uniprot.org/taxonomy/757420
34	Blama01Bo	Blastopirellula marina DSM 3645	Bacteria	Planctomycetes	Planctomycetia	Planctomycetales	https://www.uniprot.org/taxonomy/314230
35	Rhoba01Bo	Rhodopirellula baltica SH 1	Bacteria	Planctomycetes	Planctomycetia	Planctomycetales	https://www.uniprot.org/taxonomy/243090
36	Gemob01Bo	Gemmata obscuriglobus	Bacteria	Planctomycetes	Planctomycetia	Planctomycetales	https://www.uniprot.org/taxonomy/114
37	Plama01Bo	Planctomyces maris DSM 8797	Bacteria	Planctomycetes	Planctomycetia	Planctomycetales	https://www.uniprot.org/taxonomy/344747
38	Deira01Bd	Deinococcus radiodurans R1	Bacteria	Deinococcus-Thermus	Deinococci	Deinococcales	https://www.uniprot.org/taxonomy/243230
39	Theth01Bd	Thermus thermophilus HB27	Bacteria	Deinococcus-Thermus	Deinococci	Thermales	https://www.uniprot.org/taxonomy/262724
40	Helpy01Bp	Helicobacter pylori 26695	Bacteria	Proteobacteria	Epsilonproteobacteria	Campylobacterales	https://www.uniprot.org/taxonomy/1391727
41	Sulsp02Bp	Sulfurovum sp NBC37-1	Bacteria	Proteobacteria	Epsilonproteobacteria	unclassified	https://www.uniprot.org/taxonomy/387093
42	Escco01Bp	Escherichia coli K12	Bacteria	Proteobacteria	Gammaproteobacteria	Enterobacteriales	https://www.uniprot.org/taxonomy/316385
43	Metca01Bp	Methylococcus capsulatus str Bath	Bacteria	Proteobacteria	Gammaproteobacteria	Methylococcales	https://www.uniprot.org/taxonomy/243233
44	Pseae01Bp	Pseudomonas aeruginosa PAO1	Bacteria	Proteobacteria	Gammaproteobacteria	Pseudomonadales	https://www.uniprot.org/taxonomy/1131757
45	Burma01Bp	Burkholderia mallei ATCC 23344	Bacteria	Proteobacteria	Betaproteobacteria	Burkholderiales	https://www.uniprot.org/taxonomy/243160
46	Neime01Bp	Neisseria meningitidis MC58	Bacteria	Proteobacteria	Betaproteobacteria	Neisseriales	https://www.uniprot.org/taxonomy/122586
47	Metpe01Bp	Methylibium petroleiphilum PM1	Bacteria	Proteobacteria	Betaproteobacteria	Burkholderiales	https://www.uniprot.org/taxonomy/420662
48	Metfl01Bp	Methylobacillus flagellatus KT	Bacteria	Proteobacteria	Betaproteobacteria	Nitrosomonadales	https://www.uniprot.org/taxonomy/265072
49	Chltr01Bv	Chlamydia trachomatis D/UW-3/CX	Bacteria	Chlamydiae	Chlamydiia	Chlamydiales	https://www.uniprot.org/taxonomy/272561
50	Chlpn01Bv	Chlamydophila pneumoniae AR39	Bacteria	Chlamydiae	Chlamydiia	Chlamydiales	https://www.uniprot.org/taxonomy/115711
51	CanPr01Bv	Candidatus Protochlamydia amoebophila UWE25	Bacteria	Chlamydiae	Chlamydiia	Chlamydiales	https://www.uniprot.org/taxonomy/264201
52	Versp01Bv	Methylokorus infernorum V4	Bacteria	Verrucomicrobia	Methylacidiphilae	Methylacidiphilales	https://www.uniprot.org/taxonomy/481448
53	Lepin01Bs	Leptospira interrogans serovar Copenhageni str Fiocruz L1-130	Bacteria	Spirochaetes	Spirochaetia	Spirochaetales	https://www.uniprot.org/taxonomy/267671
54	Fusnu01Bu	Fusobacterium nucleatum subsp nucleatum ATCC 25586	Bacteria	Fusobacteria	Fusobacteriia	Fusobacteriales	https://www.uniprot.org/taxonomy/190304
55	Metcu	Methanoculleus marisnigri JR1	Archaea	Euryarchaeota	Methanomicrobia	Methanomicrobiales	https://www.uniprot.org/taxonomy/368407
56	Methu	Methanospirillum hungatei JF-1	Archaea	Euryarchaeota	Methanomicrobia	Methanomicrobiales	https://www.uniprot.org/taxonomy/323259
57	Metla	Methanocorpusculum labreanum Z	Archaea	Euryarchaeota	Methanomicrobia	Methanomicrobiales	https://www.uniprot.org/taxonomy/410358
58	Uncme	Uncultured methanogenic archaeon	Archaea	Euryarchaeota	?	?	https://www.uniprot.org/taxonomy/198240
59	Arcfu	Archaeoglobus fulgidus	Archaea	Euryarchaeota	Archaeoglobi	Archaeoglobales	https://www.uniprot.org/taxonomy/2234
60	Metbu	Methanococcoides burtonii DSM 6242	Archaea	Euryarchaeota	Methanomicrobia	Methanosarcinales	https://www.uniprot.org/taxonomy/259564
61	Metba	Methanosarcina barkeri fusaro	Archaea	Euryarchaeota	Methanomicrobia	Methanosarcinales	https://www.uniprot.org/taxonomy/269797
62	Metac	Methanosarcina acetivorans	Archaea	Euryarchaeota	Methanomicrobia	Methanosarcinales	https://www.uniprot.org/taxonomy/2214
63	Metma	Methanosarcina mazei	Archaea	Euryarchaeota	Methanomicrobia	Methanosarcinales	https://www.uniprot.org/taxonomy/1236903
64	Metsa	Methanosaeta thermophila PT	Archaea	Euryarchaeota	Methanomicrobia	Methanosarcinales	https://www.uniprot.org/taxonomy/349307
65	Calma	Caldivirga maquilingensis IC-167	Archaea	Crenarchaeota	Thermoprotei	Thermoproteales	https://www.uniprot.org/taxonomy/397948
66	Thete	Thermoproteus tenax	Archaea	Crenarchaeota	Thermoprotei	Thermoproteales	https://www.uniprot.org/taxonomy/2271
67	Pyris	Pyrobaculum islandicum DSM 4184	Archaea	Crenarchaeota	Thermoprotei	Thermoproteales	https://www.uniprot.org/taxonomy/384616
68	Pyrca	Pyrobaculum calidifontis JCM 11548	Archaea	Crenarchaeota	Thermoprotei	Thermoproteales	https://www.uniprot.org/taxonomy/410359
69	Pyrae	Pyrobaculum aerophilum	Archaea	Crenarchaeota	Thermoprotei	Thermoproteales	https://www.uniprot.org/taxonomy/13773
70	Sulso	Sulfolobus solfataricus	Archaea	Crenarchaeota	Thermoprotei	Sulfolobales	https://www.uniprot.org/taxonomy/2287
71	Sulac	Sulfolobus acidocaldarius DSM 639	Archaea	Crenarchaeota	Thermoprotei	Sulfolobales	https://www.uniprot.org/taxonomy/330779
72	Sulto	Sulfolobus tokodaii	Archaea	Crenarchaeota	Thermoprotei	Sulfolobales	https://www.uniprot.org/taxonomy/111955
73	Aerpe	Aeropyrum pernix	Archaea	Crenarchaeota	Thermoprotei	Desulfurococcales	https://www.uniprot.org/taxonomy/272557
74	Hypbu	Hyperthermus butylicus	Archaea	Crenarchaeota	Thermoprotei	Desulfurococcales	https://www.uniprot.org/taxonomy/54248
75	Natph	Natronomonas pharaonis	Archaea	Euryarchaeota	Halobacteria	Halobacteriales	https://www.uniprot.org/taxonomy/2257
76	Halsp	Halobacterium sp	Archaea	Euryarchaeota	Halobacteria	Halobacteriales	https://www.uniprot.org/taxonomy/35744
77	Halwa	Haloquadratum walsbyi	Archaea	Euryarchaeota	Halobacteria	Halobacteriales	https://www.uniprot.org/taxonomy/293091
78	Halma	Haloarcula marismortui ATCC 43049	Archaea	Euryarchaeota	Halobacteria	Halobacteriales	https://www.uniprot.org/taxonomy/272569
79	Opiba01Bv	Opitutaceae bacterium TAV2	Bacteria	Verrucomicrobia	Opitutae	Opitutales	https://www.uniprot.org/taxonomy/278957
80	Agrtu01Bp	Agrobacterium tumefaciens str C58	Bacteria	Proteobacteria	Alphaproteobacteria	Rhizobiales	https://www.uniprot.org/taxonomy/176299
81	Bacth01Bb	Bacteroides thetaiotaomicron VPI-5482	Bacteria	Bacteroidetes	Bacteroidia	Bacteroidales	https://www.uniprot.org/taxonomy/226186
82	Pyrho	Pyrococcus horikoshii	Archaea	Euryarchaeota	Thermococci	Thermococcales	https://www.uniprot.org/taxonomy/53953
83	Pyrab	Pyrococcus abyssi	Archaea	Euryarchaeota	Thermococci	Thermococcales	https://www.uniprot.org/taxonomy/29292
84	Pyrfu	Pyrococcus furiosus	Archaea	Euryarchaeota	Thermococci	Thermococcales	https://www.uniprot.org/taxonomy/1185654
85	Theko	Thermococcus kodakaraensis KOD1	Archaea	Euryarchaeota	Thermococci	Thermococcales	https://www.uniprot.org/taxonomy/69014
86	Vicva01Bv	Victivallis vadensis ATCC BAA-548	Bacteria	Lentisphaerae	Lentisphaeria	Victivallales	https://www.uniprot.org/taxonomy/340101
87	Thema01Bt	Thermotoga maritima MSB8	Bacteria	Thermotogae	Thermotogae	Thermotogales	https://www.uniprot.org/taxonomy/243274
88	Dehsp01Bh	Dehalococcoides sp BAV1	Bacteria	Chloroflexi	Dehalococcoidia	Dehalococcoidetes	https://www.uniprot.org/taxonomy/216389
89	Biflo01Ba	Bifidobacterium longum NCC2705	Bacteria	Actinobacteria	?	Bifidobacteriales	https://www.uniprot.org/taxonomy/206672
90	Metex01Bp	Methylobacterium extorquens PA1	Bacteria	Proteobacteria	Alphaproteobacteria	Rhizobiales	https://www.uniprot.org/taxonomy/419610
91	Stama	Staphylothermus marinus F1	Archaea	Crenarchaeota	Thermoprotei	Desulfurococcales	https://www.uniprot.org/taxonomy/399550
92	Thepe	Thermofilum pendens Hrk 5	Archaea	Crenarchaeota	Thermoprotei	Thermoproteales	https://www.uniprot.org/taxonomy/368408
93	Lacca01Bf	Lactobacillus casei ATCC 334	Bacteria	Firmicutes	Bacilli	Lactobacillales	https://www.uniprot.org/taxonomy/321967
94	Ferno01Bt	Fervidobacterium nodosum Rt17-B1	Bacteria	Thermotogae	Thermotogae	Thermotogales	https://www.uniprot.org/taxonomy/381764
95	Mesfl01Bf	Mesoplasma florum L1	Bacteria	Tenericutes	Mollicutes	Entomoplasmatales	https://www.uniprot.org/taxonomy/265311
96	Borbu01Bs	Borrelia burgdorferi B31	Bacteria	Spirochaetes	Spirochaetia	Spirochaetales	https://www.uniprot.org/taxonomy/224326
97	Trepa01Bs	Treponema pallidum subsp pallidum str Nichols	Bacteria	Spirochaetes	Spirochaetia	Spirochaetales	https://www.uniprot.org/taxonomy/243276
98	Ricpr01Bp	Rickettsia prowazekii str Madrid E	Bacteria	Proteobacteria	Alphaproteobacteria	Rickettsiales	https://www.uniprot.org/taxonomy/272947
99	Naneq	Nanoarchaeum equitans	Archaea	Nanoarchaeota	?	Nanoarchaeales	https://www.uniprot.org/taxonomy/160232
